# Supplementary material for: QTL Analysis of Transgressive Nematode Resistance in Tetraploid Cotton Reveals Complex Interactions in Chromosome 11 Regions
Source: Front Plant Sci. 2017 Nov 20;8:1979. doi: 10.3389/fpls.2017.01979 (PMC5702019; doi:10.3389/fpls.2017.01979)
Supplement: Supplementary file 1 [file Table1.xlsx]

## Sheet: Table S1
Supplemental file 1: Primer pair sequences, positions on Gossypium raimondii (v.2.1), G. hirsutum (pre-released v.1.1) (https://phytozome.jgi.doe.gov), and G. arboreum (https://blast.ncbi.nlm.nih.gov/Blast.cgi) genomes , and primer sequence function with JGI-Blast tool.
[All primers were designed from about 2.2 M bp of sequence which extended from 58.2 M to 60.4 M on chromosome 7 [equals to G. hirsutum Chr 21)
(corresponds to Chr 21 in tetraploid cotton) of the diploid D5 genome (G. raimondii) (Paterson et al. 2012; https://phytozome.jgi.doe.gov)]
Polymorphic primers between Pima S-7 and NemX.
	Primer	Forward Primer	Reverse Primer	Note	Position on Chr7 in G. raimondii v.2.1	*Position on G. arboreum (Chr 4 equals to G.hirsutum Chr 11)	*Position on G. hirsutum [A11 (Chr 11) or D11 (Chr21)]	JGI-Blast
					(equals to Chr21 in G. hirsutum)		(equals to Chr11 or Chr21)
1	UCR40	GCCCAAAATCAAAGATCCAA	CCATTGAAGAGCCCAAGAAA		59376540-59376690	80079561-80079411
2	UCR42	TTTCTTACGTGGCAACACCA	TGCGTTTACCTGCGGTTAGT		59397528-59397702
3	UCR46	CGGGGAAGAAAAAGGAAAAG	TGGCTAAATGGGAAAATTGC		59440436-59440674
4	UCR49	ATAAAAGCCAATCCCCCATC	TCCTGAAACTGCAACCACTG	Polymorphic between NemX and SJ-2	59458106-59458355	79983984-79983710	A11:112617632-112617906
5	UCR56	TTCGATCCTTGGAATGCTCT	CAGGAAGACGCCGAAGTTAG	Polymorphic between NemX and SJ-2	5952535-59525751			AGAMOUS-like 80 AT5G48670.1 AGL80 FEM111 AT5G48670 AT5G48670.1
6	UCR58	CCGACAACCGAACAATCTTT	GTGCTGACCAAATCCCAGTT		59546670-59546905
7	UCR61	GGAAAGATGTCGGAAGGACA	ACATCAGACCCCTCACTTGG	Polymorphic between NemX and SJ-2	59593508-59593680	#130597215-130597045;130637290-130637117;131169329-131169177		Putative disease resistance protein RGA3
8	UCR64	GTTTATGCATGCCACGTCAC	GGTCAATGCCACCAGAGATT		59620865-59621090	#112805569-112805332	D11:71807260-71807480
9	UCR65	TGACACGAACCACTGTCCAT	GGCACAGCAAACTCATCAGA		59640193-59640363	#130593386-130593210;131176659-131176489		E2F transcription factor 3 AT2G36010.2 ATE2FA E2F3 AT2G36010 AT2G36010.2
10	UCR66	GAAGAATTGGTGGAGGACGA	GCTTTAACGCCCTTGAACTG		59577123-59577322			NB-ARC domain-containing disease resistance protein AT3G14470.1 AT3G14470 AT3G14470.1
11	UCR76	GGCACTCATCTAGCGTGTGA	TGGCATTTCCTTGTCTTTCC		55353302-55353550;59602891-59602681	130542220-130542239	D11:71741811-71741601	NB-ARC domain-containing disease resistance protein AT3G14470.1 AT3G14470 AT3G14470.1
12	UCR77	GGAGCACGATCCAGGATTTA	TCAAGCAAGGGGAGAAGAGA		59824535-59824726			Disease resistance protein RGA4, putative, expressed LOC_Os05g31550.1 LOC_Os05g31550 LOC_Os05g31550.1
13	UCR80	CAGGCTCAGCAAACTCATCA	AGGGGTAACCGAGGCTTCTA		59950618-59950849	131193032-131193263	D11:72217686-72217917
14	UCR83	GGTCGTCGAGGTCATGTTTT	ACTACTTGCTGGGTGGATGG		59914107-59914337			Disease resistance protein RGA3, putative, expressed LOC_Os12g29290.1 LOC_Os12g29290 LOC_Os12g29290.1
15	UCR86	CCATCCACCCAGCAAGTAGT	TTGGATTCCATGGGATTTGT		59698675-59658895;59756261-59756077
16	UCR87	TTATACCCCCACCTCCTTCC	GCGACGATTCCACGACTATT		59937322-59937561;59947355-59947597		D11: 72191268-72191510	E2F transcription factor 3 AT2G36010.2 ATE2FA E2F3 AT2G36010 AT2G36010.2
17	UCR90	TGAATACTGATGCGGCTCTG	CCCAAACTTCTCCCATGCTA	Polymorphic between NemX and SJ-2	59981296-59981474
18	UCR91	AGCTACGGAATGGATGATGG	CCCCCAAGAAGGAAAGTAGG	Polymorphic between NemX and SJ-2	59988100-59988315
19	UCR102	AACGATGGACCTTCAACAGC	CTGGAAGTGCGACATCTGAA		60185627-60185844
20	UCR108	TATAATTCGTCCCCCACCAA	GCAGCAAATCATTGAAGCAA		60286963-60287137
No Polymorphism between NemX and Pima S-7 or SJ-2
21	UCR33	ACGAGTCAGCTTTGGATGCT	GGGTGGTCGTTGAGACAAGT
22	UCR34	AAAGCCCACCCAAAAATAGG	CCATGCAGTGCGTTGATACT
23	UCR35	CTTGGAGGTTGGAGCTTGAG	TTGGCTTACGATGTGGATGA
24	UCR36	GCTTTTTGATGTGCCCAAGT	GCCCAATGGTTACCTCTTCA
25	UCR37	GCAAGGAAAAGCGAAATACG	CTCGGGTTTGAGTGTTGGAT
26	UCR38	CCACATGCCTTCCAAAACTT	CCCAAAACAACATCCATTCC
27	UCR39	TCGTTTAGGGGATGGTGAAG	AGATTCCTCGGGTTTCTGGT
28	UCR41	CCCAGGTTACACCAGTTGCT	CAGGCAGTGATGACGAAGAA
29	UCR43	GATGGAGATGGCATCAGGTT	TTCACACACTTTCGGCACAT
30	UCR45	GTCTGTCTCACACCCCGATT	CGCCAGGACGATTAGTTGAT
31	UCR47	TTTGGGCAGTCCGTCATATT	CGCCTTTCCATCTTCTTCAC
32	UCR50	CCGCCTCTATCATCGAAAAA	TCCTCTTGACCGTTCGTCTT
33	UCR52	CGGTGGTGGTTCCTCTTAAA	CACGGAGACCTGACAACTCA
34	UCR53	TTCCCTGTACCCCATATCCA	CGACCCAGAAGAACATCCAT
35	UCR54	GCCAAGGGGAACCTAACAAT	GAATCACCGTTTCGACACCT
36	UCR55	GTTCCCAAAGGCACCAAATA	ATGGAGCAAGGGAAAGGAGT
37	UCR57	GTCGGTGGTGGTTCCTCTTA	CAGTTGGTGGTGGACACAAG
38	UCR59	CGGTGGAAATTAGGCGATAA	GTGGAGGAAGGGGAAAGAAG
39	UCR60	TGGCATTTCCTTGTCTTTCC	GGCACTCATCTAGCGTGTGA
40	UCR62	GCTATGGATTCGAGGATGGA	AGCGATGGGAAGAATGATTG
41	UCR63	GCGACGATTCCACGACTATT	CACTGCCGTATCAACCTCCT
42	UCR68	TTTCCCAACTTCCACAAAGG	GGTGGGGCTAAAGGGAGTAG
43	UCR69	AATACCCAAACCCGATCTCC	CCCGTCTCATTTGAAGCATT
44	UCR71	CTGCGTTTCATCTTGTTCCA	TGAGATTCCACCACAGTCCA
45	UCR72	AGCAGCCAACAAAGAAGCAT	TCCAACCAAAACCCAACATT
46	UCR73	TTCCAGCTTTGCTTGGTCTT	CCAGCTTGCAGACATTTTGA
47	UCR74	CCTCATCCTCACCACCAAAT	GGAGTCGTGTTGGAGAGAGC
48	UCR79	CGACTTCTGAATGGCACTGA	CATGTGGGACAGTTGACCAG
49	UCR88	TTATACCCCCACCTCCTTCC	GCGACGATTCCACGACTATT
50	UCR89	AAAGCCCCCAAATTGAAAGT	ACCCGAACCGTAGGAAAATC
51	UCR92	GAAGGGGGCAAAACCTAAAG	TCCAGCCAATGTCAATGTGT
52	UCR93	GAAAGGGTTGAAGCATTGGA	CTCCTGCTCCATCAGTGTCA
53	UCR94	TGTGCGATGCTTTTTCTTTG	CGTTCAGGTCAGGTTGGATT
54	UCR95	CAGGGTCACCTCTACGCAAT	TAAGCCGCAAGAAATGAAGG
55	UCR96	CCTTATTTTGCTTGCCTTGC	TACGGTTGAGCGTGAGTGAC
56	UCR97	TTGCTGGCTAGGGAGATGTT	GGTTGCGATACGTTTGAGGT
57	UCR98	ACGCTTCCCTGGTTTTCTTT	TTGTTGAGATTGGCATTGGA
58	UCR99	AGTACAAGGTGGGACGAACG	GCGACAGGGGACTAATTCAA
59	UCR101	TGATCCCCCTGAAAATGAAC	TTCGGTTTTGACTGTTGCTG
60	UCR103	GGAGTCATCATCGGCTTCAT	ATGGTGCATTATCGGTGGTT
61	UCR104	TCAAGGACAAATGCCACAAA	CCGAGGCTAAGCAGAAATTG
62	UCR105	CCGATCATCAGTAGCAGCAA	ATTCCAAACCGATGTCCAAA
63	UCR106	TCGGGACTTTCAAAATGGAG	CAGTTTTCTTTTCGGCAAGC
64	UCR107	CATGCTCGTGGAGAAGTTCA	GTCTGACGGGTTTGGGAGTA
65	UCR109	GGATGTTATTTCCGCCCTTT	TTTCTGATTTCGCCCTTGAG
66	UCR110	CAACCAGTCCGACCGATAGT	ATGCCCTTTTTGATGAACCA
67	UCR111	TTCCACCCGTCAGAATAAGG	TCGTCTCGTGGTTGAAGATG
68	UCR112	GACTGTGCCAGCTTCAACAA	CCGTTGCTAGTGGTGGAAAT
	* Primer pair sequence was blasted within G. hirsutum and G. arboreum genome sequence. When both forward and reverse primer sequences were matched with Chr 11 or Chr 21 genome sequence in G. hirsutum and in a few hundred base pairs away were listed since SSR amplified size is less than 500 bp.
	# full match or only one bp mismatch in one primer sequence; one or two bp missing in the end in the other primer sequence.
